# Supplementary material for: CarE1 and GST1 Are Involved in Beta-Cypermethrin Resistance in Field Populations of the Mirid Bug, Apolygus lucorum
Source: Insects. 2026 Jan 6;17(1):66. doi: 10.3390/insects17010066 (PMC12841984; doi:10.3390/insects17010066)
Supplement: Supplementary file 1 [file insects-17-00066-s001.zip]

Archive with 1 entries (1 files):
- insects-4044229-supplementary.pdf
